# Supplementary material for: Oxytetracycline Persistence in Uterine Secretion after Intrauterine Administration in Cows with Metritis
Source: Animals (Basel). 2022 Jul 28;12(15):1922. doi: 10.3390/ani12151922 (PMC9367300; doi:10.3390/ani12151922)
Supplement: Supplementary file 1 [file animals-12-01922-s001.zip]

Archive with 1 entries (1 files):
- animals-1815219-SI.pdf
